# Supplementary material for: Optimizing drug combinations to resurrect the potency of failed antibody therapy against emerging COVID-19 variants using IDentif.AI
Source: Front Digit Health. 2026 Jun 2;8:1744623. doi: 10.3389/fdgth.2026.1744623 (PMC13269110; doi:10.3389/fdgth.2026.1744623)
Supplement: Supplementary file 1 [file Datasheet1.xlsx]

## Sheet: Dose Response
	Nirmatrelvir							Redemsivir								GS-441524								Baricitinib								Sotrovimab								EIDD-1931
	%Inhibition			%Cytotoxicity					%Inhibition			%Cytotoxicity					%Inhibition			%Cytotoxicity					%Inhibition			%Cytotoxicity					%Inhibition			%Cytotoxicity					%Inhibition			%Cytotoxicity
Conc (uM)	Replicate_1	Replicate_ 2	Replicate_ 3	Replicate_1	Replicate_ 2	Replicate_ 3		Conc (uM)	Replicate_1	Replicate_ 2	Replicate_ 3	Replicate_1	Replicate_ 2	Replicate_ 3		Conc (uM)	Replicate_1	Replicate_ 2	Replicate_ 3	Replicate_1	Replicate_ 2	Replicate_ 3		Conc (uM)	Replicate_1	Replicate_ 2	Replicate_ 3	Replicate_1	Replicate_ 2	Replicate_ 3		Conc (ug/mL)	Replicate_1	Replicate_ 2	Replicate_ 3	Replicate_1	Replicate_ 2	Replicate_ 3		Conc (uM)	Replicate_1	Replicate_ 2	Replicate_ 3	Replicate_1	Replicate_ 2	Replicate_ 3
0.00488281	-3.92812	0.856601	-1.98199	-7.77672	-12.6681	-6.6811		0.00488281	-4.28222	17.7678	7.47433	-8.09903	-11.7872	-5.0524		0.00488281	1.03887	5.77228	9.79658	-1.61415	-17.3946	1.59723		0.00488281	2.57084	0.805238	5.12731	-5.23051	0.318499	1.37684		0.00488281	2.67933	-1.09699	4.94022	-4.74334	-5.75604	0.56718		0.00488281	27.5127	0.608018	-0.577807	2.06319	-2.97039	6.17196
0.00976562	-3.86333	8.18287	1.47679	-3.45684	-10.4503	-4.02203		0.00976562	5.0209	3.41074	4.94247	-11.167	-8.4194	0.750715		0.00976562	5.57663	3.84864	-0.664528	-8.62446	-0.963969	-0.501218		0.00976562	1.56684	8.53137	-1.25237	-5.0672	4.73218	1.72133		0.00976562	0.52388	5.13518	3.14264	-3.8913	-0.357217	1.39527		0.00976562	7.50329	4.04175	2.31834	5.49816	-2.98054	4.1126
0.0195312	7.99053	-1.82315	8.37469	-9.07656	6.23568	2.54462		0.0195312	-0.803662	8.04244	5.52761	-7.61892	6.60025	-3.203		0.0195312	1.10603	10.752	1.63972	-1.59496	1.65083	-1.78117		0.0195312	-0.477754	-0.0936094	-0.759651	-0.432293	3.75676	2.14901		0.0195312	12.2623	15.4695	3.25366	2.17842	4.35412	3.98957		0.0195312	7.67437	7.78925	3.20985	2.19992	7.42393	1.52757
0.0390625	3.30472	-0.271074	4.64945	-8.99661	-1.06229	-10.1305		0.0390625	8.85903	11.2014	4.20999	1.16153	-3.07853	-6.51152		0.0390625	2.58486	9.23448	1.69764	1.70702	-0.691135	-9.68348		0.0390625	2.36685	2.46778	0.945358	-2.66556	1.16549	0.706509		0.0390625	8.4881	7.89082	4.90781	-1.26691	2.62172	1.80569		0.0390625	5.37618	12.6355	2.77295	2.06595	2.0972	1.27863
0.078125	-2.02168	-5.37705	4.18629	-5.9671	4.2762	-5.94973		0.078125	0.572885	5.03213	0.197129	-1.86887	2.71216	-1.65909		0.078125	19.1536	4.72988	6.86803	-0.804008	3.6402	3.35418		0.078125	1.02396	-4.02286	0.799973	-0.709067	-2.23931	2.50873		0.078125	6.85591	9.44356	5.04989	4.22114	7.4712	5.07054		0.078125	10.0664	0.820054	3.96093	-0.0615711	8.20433	6.29424
0.15625	-0.78344	-0.818778	0.134714	-5.54941	1.41631	-8.69039		0.15625	0.697462	-7.18561	1.28924	-3.51198	3.46159	-2.64409		0.15625	9.70435	21.8486	15.8595	-1.73941	-1.42297	1.79749		0.15625	8.5222	9.68374	-2.11583	-0.592513	2.92121	0.0170033		0.15625	9.85801	4.32276	6.86338	4.55272	3.50389	-0.256328		0.15625	8.40869	10.6733	0.112958	5.34974	4.00412	4.34279
0.3125	0.33731	-4.10237	4.2412	-5.00236	3.3569	-0.925914		0.3125	7.97031	1.56399	-2.57869	1.66005	3.4141	4.11441		0.3125	39.5773	30.0066	16.046	0.605773	3.99873	5.91226		0.3125	0.313989	-3.04713	-2.67351	3.87313	3.72341	3.04239		0.3125	51.035	9.34775	0.905599	4.49802	4.25321	7.41814		0.3125	20.3576	12.5755	5.33466	2.43446	6.0003	-2.40292
0.625	3.14029	0.833224	2.86432	-3.45552	-11.6995	-6.31616		0.625	12.8848	8.98607	8.29832	0.212777	-13.8439	-4.35001		0.625	92.3044	17.6677	65.6533	1.6617	-3.09731	-1.21426		0.625	0.825138	0.778898	5.90285	2.4639	1.43876	-0.881815		0.625	12.3253	44.6087	27.4261	4.70268	8.00413	2.08147		0.625	42.7502	30.6043	24.7183	1.90385	3.19339	0.636206
1.25	0.464249	1.15622	0.532459	-1.21796	-2.05778	-0.329827		1.25	18.5	16.9119	16.6942	-1.03678	1.15491	0.0693047		1.25	97.2506	100.884	104.687	-2.06834	1.3536	-8.06181		1.25	-3.75528	1.06979	1.51459	1.24709	1.45462	-0.918138		1.25	71.4023	42.855	43.5233	2.28913	6.88344	2.73412		1.25	84.5005	55.7381	60.4821	3.16312	4.42136	-3.84872
2.5	6.93015	6.21232	2.96649	-1.47477	0.211546	0.222907		2.5	41.164	22.387	32.1677	-2.9259	-1.54784	2.58553		2.5	100.607	104.241	109.55	-1.77503	1.6967	-5.36823		2.5	-0.752887	2.826	0.175973	1.86228	2.46717	4.01481		2.5	85.8575	52.4593	60.5922	-4.8384	-2.0022	-5.15413		2.5	91.3323	90.7887	87.0858	-1.48359	1.47793	3.79709
5	11.1122	5.2384	4.4649	-6.17088	-12.6058	4.46369		5	87.8665	95.1915	92.1767	-5.41091	-1.68598	2.72464		5	95.5099	100.982	97.9951	1.61594	-2.04408	-2.58603		5	4.1192	-5.62432	-1.19581	-1.78462	2.17847	-1.74154		5	89.0178	67.5402	111.734	-3.77673	-0.497843	3.76183		5	91.9544	90.6524	95.781	1.25547	11.7225	7.73599
10	44.988	41.8159	69.0632	-8.52367	-14.4428	-5.03813		10	96.2938	103.879	91.8778	-14.5377	-3.21797	0.00816211		10	101.507	103.318	101.955	-8.38165	-3.66046	-3.71195		10	-3.33328	3.17253	1.90199	-3.01092	0.575359	-7.23798		10	96.3639	76.7835	86.4857	-7.84486	2.92563	-7.05733		10	94.2893	76.7702	72.3265	7.14943	22.1746	21.446

## Sheet: OACD Combos
	50 OACD combinations plus 12 monotherapies						%Inhibition			%Cytotoxicity				Encoded concentrations
Combo_ID	NMV	RDV	GS-441524	BRT	STV	EIDD-1931	Replicate_1	Replicate_ 2	Replicate_ 3	Replicate_1	Replicate_ 2	Replicate_ 3		Code	-1	0	1
1	-1	-1	-1	-1	-1	-1	6.99298	-5.03041	13.4035	2.23895	-7.10068	-9.64357		NMV/Nirmatrelvir (uM)	0	0.0881	0.176
2	1	-1	-1	-1	-1	1	31.0677	71.0635	37.843	4.92199	1.97079	-8.74588		RDV/Remdesivir (uM)	0	0.185	0.37
3	-1	1	-1	-1	-1	1	51.705	88.6812	47.2633	7.57321	0.25483	-4.22454		GS-441524 (uM)	0	0.0249	0.0498
4	1	1	-1	-1	-1	-1	-8.18607	15.6576	52.5144	5.70448	-3.83206	-3.4644		BRT/Baricitinib (uM)	0	0.007	0.014
5	-1	-1	1	-1	-1	1	79.9312	92.0381	50.3888	5.81118	-0.2192	-1.74145		STV/Sotrovimab (ug/mL)	0	0.501	1.03
6	1	-1	1	-1	-1	-1	12.2081	-0.027831	-9.01609	3.50795	-3.54266	-1.2493		EIDD-1931 (uM)	0	0.56	0.594
7	-1	1	1	-1	-1	-1	41.3052	38.6507	16.7567	-5.34333	-0.788617	-6.21788
8	1	1	1	-1	-1	1	18.1826	86.7469	67.2805	-1.22701	4.90421	-4.12411
9	-1	-1	-1	1	-1	1	24.8893	40.8523	52.5378	-0.136596	5.08572	-8.09687
10	1	-1	-1	1	-1	-1	-8.85015	-32.1675	-3.25535	0.423512	2.58455	-3.61665
11	-1	1	-1	1	-1	-1	0.955163	-10.1518	37.4387	3.59414	4.48413	-3.93445
12	1	1	-1	1	-1	1	44.4923	80.8666	57.971	-1.66269	6.8019	-4.49253
13	-1	-1	1	1	-1	-1	32.4148	25.6663	2.98249	4.94293	-2.95124	-7.39295
14	1	-1	1	1	-1	1	44.7006	63.2262	86.8551	10.6606	3.06818	-3.68037
15	-1	1	1	1	-1	1	22.7106	77.5996	61.2508	4.86304	-0.600077	-0.854772
16	1	1	1	1	-1	-1	-1.43378	35.5701	6.05925	3.6453	-0.383055	-0.810058
17	-1	-1	-1	-1	1	1	114.057	103.925	79.3833	0.204446	0.425164	2.68595
18	1	-1	-1	-1	1	-1	99.3272	64.6105	71.5701	0.971977	-3.60465	-0.779648
19	-1	1	-1	-1	1	-1	95.3537	75.1322	49.8647	-1.85078	-2.95258	0.552776
20	1	1	-1	-1	1	1	95.8406	94.7178	63.33	0.656676	1.4618	7.79958
21	-1	-1	1	-1	1	-1	83.7194	80.8632	61.7268	3.64733	-4.32173	1.577
22	1	-1	1	-1	1	1	116.886	103.107	84.1276	4.41967	-6.3301	3.01286
23	-1	1	1	-1	1	1	125.848	95.5549	76.3303	-4.1789	2.03244	3.152
24	1	1	1	-1	1	-1	106.201	85.4502	75.0152	1.92973	-0.575393	2.08636
25	-1	-1	-1	1	1	-1	41.8239	-14.3163	11.7364	0.414219	-9.78246	0.864475
26	1	-1	-1	1	1	1	81.3403	76.8928	76.2552	0.291282	5.57181	3.4556
27	-1	1	-1	1	1	1	63.7	75.7224	69.3149	3.76707	1.6729	3.17481
28	1	1	-1	1	1	-1	81.6837	63.4917	80.7644	-1.46701	4.75454	4.06329
29	-1	-1	1	1	1	1	108.535	99.975	90.1038	-0.785889	0.357812	4.28486
30	1	-1	1	1	1	-1	103.127	35.1313	25.5082	2.74415	6.65748	0.937198
31	-1	1	1	1	1	-1	66.7772	48.8732	58.0622	2.57497	3.99446	-2.54431
32	1	1	1	1	1	1	105.514	89.7281	70.89	2.57112	1.77901	-0.405329
33	-1	-1	-1	-1	-1	-1	-15.6632	-29.3614	0.234944	-0.506689	-6.30877	-3.05987
34	-1	0	0	0	0	0	57.1352	95.2875	85.728	-2.70397	-0.656259	-1.84809
35	-1	1	1	1	1	1	114.973	93.4628	77.7867	1.61048	2.22746	5.54926
36	0	-1	-1	0	0	1	84.1477	76.2345	60.9158	1.68098	0.96085	-2.65114
37	0	0	0	1	1	-1	68.2479	68.387	70.7589	-2.67919	3.16782	1.23529
38	0	1	1	-1	-1	0	35.4271	83.2591	56.0895	-1.33136	1.56567	0.519865
39	1	-1	0	-1	1	0	94.8141	102.603	94.7164	-5.49799	1.5822	-8.90983
40	1	0	1	0	-1	1	45.0759	79.9572	45.6554	8.70977	-0.416117	-1.27471
41	1	1	-1	1	0	-1	28.6028	54.249	13.0685	5.20482	-0.0326706	-1.66153
42	-1	-1	1	1	0	0	49.9253	49.99	77.1284	1.45924	0.397799	-0.678116
43	-1	0	-1	-1	1	1	79.2188	97.2358	86.2766	-7.3617	-0.790963	-4.69089
44	-1	1	0	0	-1	-1	35.7128	60.1284	19.1606	6.3072	-4.68418	-4.80173
45	0	-1	0	1	-1	1	38.7501	30.4157	43.3103	12.8833	-0.770523	-1.59781
46	0	0	1	-1	0	-1	93.0536	43.647	53.3352	0.504259	2.57293	-0.904788
47	0	1	-1	0	1	0	106.167	87.4564	85.0436	-1.33243	-0.339606	-5.662
48	1	-1	1	0	1	-1	88.569	90.7635	13.6382	-1.09702	2.76762	-2.57722
49	1	0	-1	1	-1	0	31.4523	63.6215	14.9247	4.21534	-3.64218	2.45208
50	1	1	0	-1	0	1	113.827	98.7503	78.57	-0.0342724	0.814083	4.13722
BRT-L1	-1	-1	-1	0	-1	-1	2.01526	4.10711	10.2952	3.89502	-2.88579	-3.31665
BRT-L2	-1	-1	-1	1	-1	-1	-14.7055	-24.2101	-1.42451	-3.40869	-1.34888	3.95846
EIDD-1931-L1	-1	-1	-1	-1	-1	0	-4.3365	22.9576	25.6566	-1.73767	-7.01188	-0.113336
EIDD-1931-L2	-1	-1	-1	-1	-1	1	10.1904	44.0229	58.059	-2.66434	-5.16871	0.647006
GS-441524-L1	-1	-1	0	-1	-1	-1	68.6102	-17.4592	5.63664	1.20706	-4.37221	0.289792
GS-441524-L2	-1	-1	1	-1	-1	-1	-8.86729	-25.6798	-4.89361	-7.95877	-7.29023	3.11309
NMV-L1	0	-1	-1	-1	-1	-1	5.02915	-29.9508	-2.72924	0.849146	-3.06897	-2.49919
NMV-L2	1	-1	-1	-1	-1	-1	7.88425	46.4346	-10.4327	-9.81148	-1.27661	-2.91883
RDV-L1	-1	0	-1	-1	-1	-1	-1.79223	9.17434	50.5142	2.0437	-7.96017	-0.530969
RDV-L2	-1	1	-1	-1	-1	-1	-1.03014	13.103	65.0183	-3.25831	-0.757454	5.42663
STV-L1	-1	-1	-1	-1	0	-1	56.4192	0.437215	19.4914	-7.43252	-4.94867	-8.05676
STV-L2	-1	-1	-1	-1	1	-1	58.7571	82.6371	82.1503	-6.95679	0.674354	-5.87417

## Sheet: Validation (Checkerboards)
Sotrivimab/EIDD-1931									Sotrivimab/GS-441524
Concentrations		%Inhibition			%Cytotoxicity				Concentrations		%Inhibition			%Cytotoxicity
Sotrovimab	EIDD-1931	Replicate_1	Replicate_ 2	Replicate_ 3	Replicate_1	Replicate_ 2	Replicate_ 3		Sotrovimab	GS-441524	Replicate_1	Replicate_ 2	Replicate_ 3	Replicate_1	Replicate_ 2	Replicate_ 3
1.536	1.792	85.8311	88.6202	98.1797	-3.58769	-1.90742	-2.49378		1.536	0.1992	67.2539	111.187	83.7975	3.27694	7.45627	9.72941
0.768	1.792	92.1421	79.6814	107.384	-0.0269005	9.19715	-1.26714		0.768	0.1992	95.9195	104.365	89.8882	4.15546	8.36872	7.77368
0.384	1.792	83.6991	86.0373	118.76	-4.49413	10.9629	-2.61451		0.384	0.1992	20.6305	73.4388	67.7161	0.400616	9.0479	8.41629
0.192	1.792	90.7278	102.149	112.113	6.62125	2.86831	2.42246		0.192	0.1992	52.2501	66.724	42.3576	-0.794602	9.31171	4.23519
0.096	1.792	80.2144	92.3164	124.252	1.22361	3.40809	-0.90465		0.096	0.1992	39.8116	56.8604	28.5066	3.26313	5.39969	4.85205
0.048	1.792	85.1539	86.4525	107.372	2.31748	1.65605	-4.14408		0.048	0.1992	49.2345	31.5578	10.7686	9.34206	5.85651	6.21012
1.536	0.896	70.1629	88.7474	114.329	1.80735	-0.415712	-5.20515		1.536	0.0996	69.0371	85.9269	72.1715	4.22382	5.13577	7.67682
0.768	0.896	63.5202	79.9043	109.502	-4.24233	6.54825	-1.13079		0.768	0.0996	53.2076	51.8786	30.5526	0.553169	3.92539	10.3316
0.384	0.896	59.5738	74.738	123.278	9.35702	1.56505	1.55871		0.384	0.0996	48.2389	31.9755	60.1895	0.713586	2.70767	4.25726
0.192	0.896	77.4693	77.4987	116.487	7.41337	-0.551514	-2.35018		0.192	0.0996	22.4896	58.8533	31.6743	3.00622	6.57774	7.49698
0.096	0.896	52.9054	61.5252	113.204	1.54732	1.11234	-0.887317		0.096	0.0996	6.08505	12.5683	50.7278	-3.30754	4.72676	6.5278
0.048	0.896	54.776	78.3272	109.286	3.59626	-1.4683	1.06733		0.048	0.0996	14.0013	8.08842	-4.5399	4.16554	3.41343	7.3198
1.536	0.448	81.9221	69.9225	79.7003	3.29712	-0.180952	-1.66551		1.536	0.0498	82.3631	42.0009	38.2348	-0.258801	1.25509	2.28508
0.768	0.448	43.2029	77.8218	81.8788	1.40662	4.60837	-0.99948		0.768	0.0498	42.5571	54.8133	39.2265	0.945491	4.74035	4.70879
0.384	0.448	24.453	61.3324	88.3025	3.74378	6.25531	2.61121		0.384	0.0498	16.6386	20.1482	11.2895	4.95714	1.29119	2.69329
0.192	0.448	18.9553	63.7763	23.3728	1.05363	3.3339	1.40986		0.192	0.0498	36.8793	20.3892	12.7264	3.59324	5.62849	7.43792
0.096	0.448	34.7214	66.569	27.0357	-1.11906	6.18444	4.43646		0.096	0.0498	4.2884	1.29767	7.46962	1.21722	2.91267	7.86738
0.048	0.448	2.69089	34.424	43.5921	2.29572	2.49855	6.05431		0.048	0.0498	2.39412	-1.82078	-0.723663	2.56681	-2.30386	7.75325
1.536	0.224	61.4956	51.5351	72.5687	1.95125	-1.2424	-1.64172		1.536	0.0249	25.7406	63.1951	78.4204	0.444778	2.51109	0.826356
0.768	0.224	41.6585	76.2272	19.0548	-2.68225	0.547588	-2.09007		0.768	0.0249	33.4783	36.672	63.675	0.203698	1.01894	3.9266
0.384	0.224	16.3722	75.6929	55.2235	-0.818722	1.88558	0.901249		0.384	0.0249	6.73282	16.9351	3.19286	5.23392	1.95817	2.15889
0.192	0.224	12.0811	45.1134	16.8529	-2.76899	3.09018	-2.27822		0.192	0.0249	13.2658	9.72401	11.1575	6.57947	1.12368	0.343044
0.096	0.224	-1.41159	3.7927	22.4641	0.947934	4.38075	2.30586		0.096	0.0249	-5.18942	8.70979	23.8676	2.45973	-0.470134	0.989538
0.048	0.224	2.21845	3.484	18.7028	-2.02531	-0.942411	1.66987		0.048	0.0249	2.97359	-2.42628	1.92614	2.1643	-2.28571	2.99431
1.536	0.112	29.1672	34.6269	83.8515	1.47983	-2.12587	-4.2374		1.536	0.01245	68.1276	34.8305	32.0925	-0.666247	1.94309	3.98781
0.768	0.112	20.0735	33.377	18.6896	1.46549	6.67489	0.149765		0.768	0.01245	40.889	54.177	14.8981	1.27036	-0.845528	3.58849
0.384	0.112	13.8065	50.2304	21.819	-0.345895	2.14077	-0.641727		0.384	0.01245	10.223	50.6075	8.10591	6.30451	2.46031	2.80528
0.192	0.112	24.9709	12.2164	20.1299	2.05033	3.98462	3.39383		0.192	0.01245	37.1026	3.03964	20.184	7.48995	-1.22003	0.053057
0.096	0.112	10.4523	-4.95156	8.62791	1.81116	2.92096	6.30131		0.096	0.01245	0.156908	0.671398	9.91103	1.74516	-1.65255	-0.821196
0.048	0.112	1.39889	-5.68488	17.5319	1.47361	-1.20274	5.51627		0.048	0.01245	-1.51031	-0.36949	0.511328	2.88916	-0.802087	3.814
1.536	0.056	48.7223	43.2074	48.9144	0.891075	-1.21532	-2.4438		1.536	0.006225	84.1053	58.3371	58.1062	-4.02544	1.65012	4.21853
0.768	0.056	74.4665	13.404	15.6467	-3.79587	0.586345	-4.1467		0.768	0.006225	14.565	53.1718	34.7651	-1.61	0.285314	-0.468266
0.384	0.056	36.2741	24.8656	32.925	2.21188	3.40165	4.30666		0.384	0.006225	5.13944	10.1821	7.96052	1.95135	-3.39424	1.06995
0.192	0.056	2.35881	3.00495	8.51458	1.47702	-7.49112	4.98085		0.192	0.006225	10.0131	51.572	-1.8501	10.4353	0.435868	-1.62903
0.096	0.056	0.824578	6.36665	2.05062	2.04491	2.46875	3.93298		0.096	0.006225	13.1481	-1.993	3.86192	4.79078	-7.15531	-0.47317
0.048	0.056	11.6399	1.09197	29.5138	0.388164	-0.951672	5.676		0.048	0.006225	-1.02963	13.9977	-3.47601	5.04748	-1.94761	1.58719
1.536	0	46.358	32.7562	56.1279	-0.735288	-1.63592	-6.01156		1.536	0	61.8664	17.6799	61.7235	-5.04169	3.19603	6.71275
0.768	0	32.4632	59.4874	53.6132	-0.736892	0.372827	-0.441687		0.768	0	33.6038	40.9189	43.3311	0.771663	-0.408246	-0.631856
0.384	0	6.62182	10.8426	10.0319	1.38707	1.92886	0.855296		0.384	0	-5.1455	29.1661	-1.42024	2.63547	1.84282	1.60957
0.192	0	9.16003	20.6473	4.53434	-2.21464	2.61774	2.8702		0.192	0	4.64796	14.8976	-3.42579	1.37502	0.107485	-1.45267
0.096	0	2.9935	17.5935	1.9301	-0.811602	3.41786	3.11912		0.096	0	-1.82726	11.3041	16.2606	1.79154	-1.92817	0.618726
0.048	0	-1.45552	4.25356	0.397558	2.39239	0.779126	0.416418		0.048	0	-2.65569	5.2403	-5.45118	-0.680263	0.92988	0.841172
0	1.792	92.2211	103.877	121.019	5.03109	1.91366	4.61876		0	0.1992	19.044	44.7632	24.8792	5.43355	6.83372	10.2527
0	0.896	44.4952	85.7912	84.9667	0.156313	-2.06084	-1.47867		0	0.0996	3.0861	15.0851	21.6737	-0.130648	4.8303	9.84354
0	0.448	12.5743	27.3892	51.5613	-1.7027	3.78288	-0.380819		0	0.0498	1.47113	0.283872	19.1419	0.890136	3.00699	5.74623
0	0.224	-0.319619	35.5777	9.02103	-0.46884	0.392256	-0.606959		0	0.0249	-1.78305	3.06575	6.15269	2.77522	1.25906	4.75395
0	0.112	1.47473	13.8664	6.56903	-1.76267	-2.17097	0.133036		0	0.01245	4.32999	-0.867336	-4.63116	-1.50847	-1.35114	3.61475
0	0.056	16.4629	14.9434	2.20407	-0.737895	-2.56127	5.08979		0	0.006225	-0.630661	-3.62226	-8.17631	-6.15271	2.38781	1.15313

## Sheet: Synergy Scores (Checkerboards)
Sotrivimab/EIDD-1931																											Sotrivimab/GS-441524
Concentrations		%Inhibition												%Cytotoxicity													Concentrations		%Inhibition												%Cytotoxicity
Sotrovimab	EIDD-1931	Bliss_synergy_score	P value (two tailed)	P value summary	ZIP_synergy_score	P value (two tailed)	P value summary	Loewe_synergy_score	P value (two tailed)	P value summary	HSA_synergy_score	P value (two tailed)	P value summary	Bliss_synergy_score	P value (two tailed)	P value summary	ZIP_synergy_score	P value (two tailed)	P value summary	Loewe_synergy_score	P value (two tailed)	P value summary	HSA_synergy_score	P value (two tailed)	P value summary		Sotrovimab	GS-441524	Bliss_synergy_score	P value (two tailed)	P value summary	ZIP_synergy_score	P value (two tailed)	P value summary	Loewe_synergy_score	P value (two tailed)	P value summary	HSA_synergy_score	P value (two tailed)	P value summary	Bliss_synergy_score	P value (two tailed)	P value summary	ZIP_synergy_score	P value (two tailed)	P value summary	Loewe_synergy_score	P value (two tailed)	P value summary
1.536	1.792	-11.284	0.0103	*	-7.99552	0.0494	*	-12.6494	0.0843	ns	-13.2739	0.0892	ns	-3.45706	0.2028	ns	-1.40196	0.9707	ns	-5.91949	0.1155	ns	-6.33184	0.0441	*		1.536	0.1992	27.5171	0.3304	ns	24.0759	0.3683	ns	34.8116	0.2271	ns	40.9352	0.2279	ns	-1.45641	0.5112	ns	-1.76519	0.537	ns	-2.44605	0.6937	ns
0.768	1.792	-5.64292	0.3005	ns	-9.61882	0.259	ns	-7.29486	0.2475	ns	-7.44347	0.2119	ns	0.898166	0.8295	ns	-0.338669	0.9351	ns	1.0182	0.9276	ns	0.538272	0.8014	ns		0.768	0.1992	42.8622	0.0164	*	35.3441	0.0079	**	51.5483	0.0409	*	60.4207	0.0074	**	0.331702	0.6566	ns	-0.012407	0.5682	ns	-0.29342	0.8008	ns
0.384	1.792	-13.7717	0.2172	ns	-6.46716	0.2962	ns	-13.5444	0.2386	ns	-14.1688	0.1696	ns	-6.22303	0.5567	ns	-2.18417	0.8632	ns	-4.51525	0.8822	ns	-4.96621	0.7025	ns		0.384	0.1992	13.6204	0.2195	ns	18.782	0.0662	ns	6.12819	0.7671	ns	16.8163	0.1817	ns	-4.58875	0.2763	ns	-2.08139	0.5656	ns	-2.79695	0.6313	ns
0.192	1.792	-1.94266	0.2293	ns	-4.16372	0.1349	ns	-2.01214	0.134	ns	-2.51794	0.2385	ns	-0.841634	0.7414	ns	-2.2989	0.2293	ns	0.800639	0.0032	**	0.317298	0.9246	ns		0.192	0.1992	21.6284	0.0438	*	16.6425	0.0907	ns	21.3873	0.0079	**	25.6841	0.0354	*	-2.98522	0.3806	ns	-1.8837	0.474	ns	-2.65574	0.444	ns
0.096	1.792	-4.71409	0.3295	ns	-5.69825	0.3099	ns	-4.69123	0.356	ns	-5.09981	0.3085	ns	-4.27102	0.1608	ns	-2.86775	0.1985	ns	-2.00249	0.6245	ns	-2.55549	0.1961	ns		0.096	0.1992	7.48479	0.5412	ns	8.58916	0.7769	ns	10.6579	0.0899	ns	13.6092	0.1332	ns	-2.91681	0.2319	ns	-1.87813	0.1921	ns	-2.40561	0.2307	ns
0.048	1.792	-11.4699	0.0528	ns	-7.12548	0.196	ns	-10.9604	0.0873	ns	-11.5245	0.0523	ns	-5.24897	0.1643	ns	-3.24245	0.0543	ns	-3.36791	0.2062	ns	-3.78991	0.2618	ns		0.048	0.1992	1.42954	0.9041	ns	1.41476	0.8485	ns	-0.456917	0.9855	ns	2.00073	0.9537	ns	-0.757568	0.8243	ns	-0.558177	0.5202	ns	0.185392	0.9814	ns
1.536	0.896	12.1035	0.473	ns	6.79098	0.4935	ns	20.6062	0.0241	*	25.1213	0.1454	ns	3.60137	0.0132	*	2.50862	0.0908	ns	-2.11785	0.3515	ns	0.538787	0.8839	ns		1.536	0.0996	25.3662	0.3427	ns	16.6105	0.5497	ns	26.8585	0.2053	ns	31.9087	0.2858	ns	0.423213	0.9299	ns	-1.73229	0.6714	ns	-1.98045	0.8757	ns
0.768	0.896	1.21584	0.917	ns	4.77448	0.5403	ns	11.5743	0.089	ns	15.2508	0.3117	ns	2.17751	0.6576	ns	1.37986	0.7126	ns	-0.726517	0.8681	ns	0.82049	0.9175	ns		0.768	0.0996	-0.45472	0.8972	ns	9.04306	0.3289	ns	5.77718	0.3055	ns	7.2902	0.6026	ns	0.875908	0.7787	ns	-0.556774	0.0463	*	-1.15342	0.4024	ns
0.384	0.896	29.5822	0.4928	ns	14.2353	0.3536	ns	27.0159	0.268	ns	32.2249	0.4266	ns	6.25086	0.1881	ns	1.49646	0.8575	ns	5.55176	0.3277	ns	5.04574	0.401	ns		0.384	0.0996	37.245	0.2657	ns	23.627	0.2036	ns	23.274	0.1596	ns	38.9095	0.1597	ns	-2.87628	0.1087	ns	-1.66082	0.0339	*	-2.52102	0.1013	ns
0.192	0.896	15.9759	0.3632	ns	15.0311	0.144	ns	16.9578	0.1405	ns	19.4594	0.3001	ns	1.23136	0.7456	ns	0.407441	0.9304	ns	0.513158	0.8826	ns	0.0140314	0.9311	ns		0.192	0.0996	19.1656	0.078	ns	18.2793	0.0594	ns	12.6662	0.0207	*	23.3271	0.1442	ns	1.06375	0.4787	ns	-1.10854	0.1767	ns	-0.246346	0.7368	ns
0.096	0.896	9.07308	0.8834	ns	11.4143	0.2138	ns	8.30078	0.6515	ns	11.2371	0.8127	ns	0.077346	0.8833	ns	0.162696	0.8032	ns	0.0481636	0.3722	ns	-1.12157	0.4114	ns		0.096	0.0996	6.95827	0.7519	ns	10.4276	0.4369	ns	8.6893	0.7547	ns	11.9003	0.4183	ns	-1.11684	0.3716	ns	-1.21649	0.0139	*	-2.26083	0.1641	ns
0.048	0.896	13.2668	0.4348	ns	9.18021	0.1289	ns	10.9996	0.157	ns	13.7399	0.429	ns	1.01333	0.2784	ns	-0.260005	0.5282	ns	0.599401	0.9611	ns	-0.191063	0.9138	ns		0.048	0.0996	-6.24775	0.5924	ns	-1.96549	0.756	ns	-9.48268	0.4284	ns	-5.70435	0.5598	ns	0.132229	0.9452	ns	-0.929168	0.1568	ns	-0.552332	0.8362	ns
1.536	0.448	11.3439	0.1855	ns	10.4144	0.2364	ns	18.5608	0.025	*	29.3328	0.0174	*	1.31478	0.4022	ns	2.51343	0.0367	*	-1.80783	0.637	ns	-1.64216	0.8789	ns		1.536	0.0498	1.77669	0.7281	ns	7.49674	0.6142	ns	-3.95985	0.8124	ns	0.883835	0.6886	ns	-5.06435	0.3832	ns	-2.59478	0.6376	ns	-6.16161	0.0861	ns
0.768	0.448	6.30989	0.0859	ns	8.22128	0.0022	**	16.7002	0.2382	ns	22.4617	0.0638	ns	1.24915	0.3842	ns	1.42788	0.352	ns	1.31507	0.8586	ns	0.869172	0.4296	ns		0.768	0.0498	9.6692	0.4901	ns	2.13813	0.55	ns	8.52465	0.5118	ns	8.6615	0.3646	ns	-0.506401	0.8983	ns	-1.06613	0.1222	ns	-1.32757	0.1537	ns
0.384	0.448	16.6335	0.1119	ns	21.1243	0.1384	ns	6.85326	0.479	ns	22.2331	0.0728	ns	1.60416	0.1495	ns	1.52477	0.3765	ns	3.23448	0.0708	ns	2.26671	0.0101	*		0.384	0.0498	12.9984	0.5266	ns	10.3712	0.5023	ns	-8.0616	0.7105	ns	9.30628	0.6029	ns	-3.4715	0.352	ns	-1.26829	0.4126	ns	-1.79409	0.5744	ns
0.192	0.448	-9.98867	0.8352	ns	-0.0394812	0.7704	ns	-13.5944	0.6874	ns	-2.7049	0.8189	ns	-0.666695	0.9073	ns	0.598432	0.583	ns	0.969777	0.2836	ns	-0.0292089	0.8448	ns		0.192	0.0498	17.8672	0.1626	ns	10.8021	0.6361	ns	8.26404	0.5797	ns	16.3266	0.2048	ns	0.710218	0.3698	ns	-0.227209	0.8429	ns	0.800581	0.1169	ns
0.096	0.448	7.26654	0.7155	ns	3.72756	0.4409	ns	4.33905	0.8438	ns	11.8773	0.5855	ns	0.829075	0.462	ns	1.23213	0.0646	ns	3.40753	0.4644	ns	1.55543	0.2854	ns		0.096	0.0498	-2.09252	0.333	ns	2.0295	0.9669	ns	-5.22266	0.3469	ns	-3.72696	0.2678	ns	0.0208085	0.8451	ns	-0.102136	0.6567	ns	0.645771	0.7194	ns
0.048	0.448	-8.56014	0.4077	ns	-3.04913	0.5736	ns	-11.1483	0.0348	*	-7.36062	0.5697	ns	0.952112	0.5103	ns	0.888666	0.3422	ns	3.13279	0.1455	ns	1.63452	0.575	ns		0.048	0.0498	0.98319	0.6974	ns	-3.82728	0.6066	ns	-9.523	0.218	ns	-0.904448	0.194	ns	-2.21825	0.8135	ns	-0.67877	0.9064	ns	-0.876511	0.8167	ns
1.536	0.224	11.0755	0.3594	ns	5.9641	0.1575	ns	9.22861	0.0519	ns	18.0602	0.0006	***	3.06171	0.2043	ns	2.48864	0.1131	ns	-1.44077	0.303	ns	0.0682802	0.9535	ns		1.536	0.0249	10.5829	0.7804	ns	10.5898	0.6118	ns	6.81385	0.9332	ns	11.6575	0.7509	ns	-2.60062	0.4842	ns	-1.3434	0.8564	ns	-4.24632	0.1684	ns
0.768	0.224	-13.4885	0.6096	ns	-0.261957	0.6965	ns	-8.91364	0.9661	ns	-6.39985	0.8739	ns	-1.11138	0.1325	ns	0.300505	0.7295	ns	-2.26023	0.117	ns	-1.65946	0.2258	ns		0.768	0.0249	1.44629	0.6185	ns	3.02669	0.3501	ns	3.75327	0.9053	ns	2.71526	0.5563	ns	-1.2129	0.4138	ns	-1.00687	0.7529	ns	-1.86773	0.1894	ns
0.384	0.224	24.0387	0.0866	ns	19.0585	0.0566	ns	6.35203	0.4449	ns	29.0344	0.1034	ns	-0.577572	0.5391	ns	0.0738476	0.9517	ns	-0.398892	0.3683	ns	-0.862432	0.4236	ns		0.384	0.0249	1.34622	0.9342	ns	3.67219	0.588	ns	-9.18335	0.415	ns	-0.234867	0.7464	ns	-1.7925	0.2778	ns	-0.46464	0.6701	ns	0.292633	0.7509	ns
0.192	0.224	-1.28853	0.7057	ns	1.30941	0.5523	ns	-2.93253	0.8753	ns	4.4615	0.0763	ns	-2.10738	0.4248	ns	-0.494935	0.752	ns	-1.97176	0.3783	ns	-2.53237	0.2882	ns		0.192	0.0249	3.41615	0.5946	ns	6.17719	0.6036	ns	1.05587	0.9053	ns	4.23922	0.5656	ns	-0.674427	0.8818	ns	-0.38325	0.8692	ns	-0.131648	0.8406	ns
0.096	0.224	-12.6594	0.5428	ns	-2.36141	0.1276	ns	-11.8641	0.2676	ns	-9.02312	0.6225	ns	0.658227	0.3547	ns	0.604266	0.1469	ns	1.56194	0.0273	*	0.325185	0.5231	ns		0.096	0.0249	-3.42886	0.5799	ns	3.60346	0.4656	ns	-1.24853	0.7656	ns	-2.0869	0.8938	ns	-2.11457	0.2528	ns	-0.761237	0.7246	ns	-1.44021	0.6271	ns
0.048	0.224	-4.03697	0.6576	ns	-6.51755	0.2196	ns	-6.04507	0.3444	ns	-2.69878	0.6587	ns	-1.20343	0.4992	ns	0.0533747	0.945	ns	-0.246359	0.4322	ns	-1.48749	0.4248	ns		0.048	0.0249	-1.22695	0.901	ns	-0.504433	0.896	ns	-6.05448	0.429	ns	-1.50728	0.5865	ns	-1.70928	0.2176	ns	-0.815628	0.7293	ns	-0.551104	0.6516	ns
1.536	0.112	5.1964	0.9891	ns	1.87877	0.763	ns	3.8976	0.9982	ns	10.2091	0.7808	ns	2.8173	0.0869	ns	2.57226	0.0113	*	-2.34103	0.3917	ns	-0.195607	0.6898	ns		1.536	0.01245	2.72347	0.907	ns	3.88514	0.8799	ns	-1.51572	0.6943	ns	3.1615	0.8968	ns	-0.0958725	0.9944	ns	0.495907	0.7586	ns	-2.43084	0.1102	ns
0.768	0.112	-26.8848	0.0642	ns	-7.44069	0.3634	ns	-19.7181	0.1588	ns	-21.9553	0.0649	ns	4.02028	0.2046	ns	1.15553	0.3755	ns	2.54121	0.5585	ns	3.01591	0.2631	ns		0.768	0.01245	-2.5022	0.8511	ns	2.76712	0.7438	ns	-0.744829	0.4604	ns	-1.96046	0.8586	ns	0.47176	0.1116	ns	0.559867	0.4507	ns	-0.432398	0.6138	ns
0.384	0.112	12.5471	0.2092	ns	6.73539	0.0022	**	-0.750853	0.9689	ns	19.5	0.1786	ns	0.0701025	0.8548	ns	0.938666	0.4249	ns	0.113095	0.29	ns	-0.842766	0.2423	ns		0.384	0.01245	18.8201	0.0421	*	10.4222	0.042	*	11.4501	0.222	ns	16.6279	0.1203	ns	0.980099	0.5442	ns	1.3128	0.3296	ns	2.4259	0.2814	ns
0.192	0.112	-1.02465	0.903	ns	-0.221387	0.851	ns	3.44572	0.7613	ns	6.28895	0.462	ns	2.79181	0.1806	ns	0.614912	0.0233	*	2.13916	0.0621	ns	1.87743	0.1938	ns		0.192	0.01245	12.5364	0.3674	ns	8.0313	0.5919	ns	10.0451	0.5287	ns	13.0862	0.3901	ns	0.69728	0.6009	ns	1.11896	0.9269	ns	0.386151	0.7718	ns
0.096	0.112	-10.0382	0.5367	ns	-2.25226	0.374	ns	-5.86467	0.5503	ns	-5.4911	0.6845	ns	2.97791	0.0649	ns	1.51301	0.0053	**	3.05624	0.1214	ns	2.06877	0.2622	ns		0.096	0.01245	-5.0744	0.1848	ns	4.79562	0.4437	ns	-3.26289	0.8498	ns	-4.52054	0.0654	ns	-1.2338	0.7954	ns	0.317281	0.7674	ns	-1.3047	0.4517	ns
0.048	0.112	-8.68374	0.7455	ns	-5.41303	0.2179	ns	-8.97771	0.614	ns	-6.92145	0.7768	ns	0.672487	0.3187	ns	0.901932	0.3522	ns	0.45349	0.3316	ns	-0.239049	0.7711	ns		0.048	0.01245	-2.21763	0.8706	ns	-0.0359259	0.3379	ns	-8.04359	0.0999	ns	-2.6877	0.6204	ns	-0.196481	0.5413	ns	0.294798	0.5256	ns	0.24743	0.4956	ns
1.536	0.056	-4.04037	0.2119	ns	-5.41394	0.5474	ns	-3.92385	0.6442	ns	2.05131	0.7496	ns	1.16808	0.5161	ns	2.152	0.1922	ns	-2.45869	0.4224	ns	-1.82377	0.5896	ns		1.536	0.006225	18.5393	0.253	ns	10.2208	0.2066	ns	16.2043	0.3301	ns	18.6781	0.2637	ns	-0.403338	0.0118	*	-0.33654	0.9564	ns	-4.41788	0.001	***
0.768	0.056	-26.9922	0.5173	ns	-6.91532	0.859	ns	-17.1597	0.7561	ns	-21.0397	0.6675	ns	-3.38908	0.4929	ns	0.13239	0.7499	ns	-3.13794	0.3594	ns	-4.40028	0.2833	ns		0.768	0.006225	-9.7203	0.6792	ns	0.0657022	0.9044	ns	-8.09411	0.3542	ns	-9.56363	0.6339	ns	0.367447	0.4637	ns	-0.245574	0.8157	ns	-2.11201	0.1607	ns
0.384	0.056	13.9422	0.182	ns	5.52389	0.8652	ns	9.35563	0.4344	ns	20.6054	0.0463	*	1.71646	0.5013	ns	0.474409	0.5942	ns	2.65028	0.0973	ns	1.56589	0.5301	ns		0.384	0.006225	3.6561	0.9243	ns	2.3929	0.0036	**	-3.47208	0.7882	ns	1.26208	0.837	ns	-0.305645	0.1386	ns	0.68698	0.3997	ns	-0.198658	0.6048	ns
0.192	0.056	-17.7934	0.2232	ns	0.039771	0.7713	ns	-7.48157	0.4385	ns	-10.0485	0.301	ns	-3.72321	0.6259	ns	0.102697	0.4731	ns	-2.93016	0.8199	ns	-3.94502	0.5535	ns		0.192	0.006225	6.89421	0.301	ns	3.89355	0.226	ns	4.67394	0.4089	ns	6.94936	0.3269	ns	2.39474	0.4553	ns	0.630348	0.7226	ns	0.75152	0.6095	ns
0.096	0.056	-14.3607	0.1526	ns	-0.938451	0.5858	ns	-7.37483	0.2267	ns	-8.95385	0.1897	ns	0.438554	0.8975	ns	1.26586	0.1609	ns	1.91725	0.0861	ns	0.675802	0.8763	ns		0.096	0.006225	-3.21392	0.7591	ns	3.58705	0.2204	ns	-1.75113	0.9369	ns	-3.31144	0.6208	ns	0.380517	0.2848	ns	0.237619	0.7785	ns	-1.13046	0.6804	ns
0.048	0.056	4.10661	0.8955	ns	-3.44756	0.8408	ns	6.2959	0.6157	ns	5.75386	0.8392	ns	0.333698	0.8934	ns	0.84106	0.3639	ns	1.48152	0.4615	ns	0.296368	0.3297	ns		0.048	0.006225	4.10921	0.2233	ns	-0.460089	0.4814	ns	-1.85951	0.8798	ns	3.34115	0.6406	ns	2.62759	0.975	ns	0.782026	0.5331	ns	1.59844	0.7164	ns
1.536	0	0			0			0			0			0			0			0			0				1.536	0	0			0			0			0			0			0			0
0.768	0	0			0			0			0			0			0			0			0				0.768	0	0			0			0			0			0			0			0
0.384	0	0			0			0			0			0			0			0			0				0.384	0	0			0			0			0			0			0			0
0.192	0	0			0			0			0			0			0			0			0				0.192	0	0			0			0			0			0			0			0
0.096	0	0			0			0			0			0			0			0			0				0.096	0	0			0			0			0			0			0			0
0.048	0	0			0			0			0			0			0			0			0				0.048	0	0			0			0			0			0			0			0
0	1.792	0			0			0			0			0			0			0			0				0	0.1992	0			0			0			0			0			0			0
0	0.896	0			0			0			0			0			0			0			0				0	0.0996	0			0			0			0			0			0			0
0	0.448	0			0			0			0			0			0			0			0				0	0.0498	0			0			0			0			0			0			0
0	0.224	0			0			0			0			0			0			0			0				0	0.0249	0			0			0			0			0			0			0
0	0.112	0			0			0			0			0			0			0			0				0	0.01245	0			0			0			0			0			0			0
0	0.056	0			0			0			0			0			0			0			0				0	0.006225	0			0			0			0			0			0			0
					0			0			0						0			0			0
[truncated: 3 more columns]

## Sheet: Combination Dose Response
Dose Response of Sotrivimab alone versus Sotrivimab/EIDD-1931									Dose Response of Sotrivimab alone versus Sotrivimab/GS-441524
Concentrations		STV alone			STV/EIDD-1931				Concentrations		STV alone			STV/GS-441524
Sotrovimab	EIDD-1931	Mean	Prop SD	N	Mean	Prop SD	N		Sotrovimab	GS-441524	Mean	Prop SD	N	Mean	Prop SD	N
1.536	1.792	45.0807	11.9359	3	90.877	12.8576	3		1.536	0.199	47.0899	26.8828	3	87.4129	24.8321	3
0.768	0.896	48.5213	15.5601	3	84.3088	19.0345	3		0.768	0.1	39.2846	8.73354	3	45.2129	11.0774	3
0.384	0.448	9.16542	5.9755	3	58.0293	28.9731	3		0.384	0.0498	7.53346	18.3826	3	16.0254	5.93856	3
0.192	0.224	11.4472	9.45058	3	24.6825	19.0669	3		0.192	0.0249	5.37325	8.83125	3	11.3824	6.63863	3
0.096	0.112	7.50569	9.569	3	4.70956	12.2455	3		0.096	0.0125	8.57914	13.4012	3	3.57978	11.1066	3
0.048	0.056	1.0652	6.15175	3	14.0819	15.7973	3		0.048	0.00623	-0.95552	8.83786	3	3.16404	9.64726	3
