# Supplementary material for: Optimizing drug combinations to resurrect the potency of failed antibody therapy against emerging COVID-19 variants using IDentif.AI
Source: Front Digit Health. 2026 Jun 2;8:1744623. doi: 10.3389/fdgth.2026.1744623 (PMC13269110; doi:10.3389/fdgth.2026.1744623)
Supplement: Supplementary file 2 [file Datasheet2.xlsx]

## Sheet: IDentifAI pinpointed Combos
NMV	RDV	GS-441524	BRT	STV	EIDD-1931	IDentif.AI Predicted %Inhibition	# of Drugs	Rank (out of 729)
-1	-1	-1	-1	-1	-1	-4.06639	0	727
-1	-1	-1	-1	1	-1	59.086	1	411
-1	-1	-1	-1	-1	1	47.2942	1	521
-1	-1	-1	-1	0	-1	27.5098	1	648
-1	-1	-1	-1	-1	0	21.6139	1	672
-1	1	-1	-1	-1	-1	16.0901	1	691
-1	-1	0	-1	-1	-1	14.0438	1	698
-1	-1	1	-1	-1	-1	13.0276	1	700
-1	0	-1	-1	-1	-1	6.01185	1	716
1	-1	-1	-1	-1	-1	3.7317	1	719
-1	-1	-1	0	-1	-1	0.936569	1	722
0	-1	-1	-1	-1	-1	-0.167346	1	724
-1	-1	-1	1	-1	-1	-11.5366	1	729
-1	-1	-1	-1	1	1	91.6444	2	96
-1	1	-1	-1	1	-1	79.2424	2	199
-1	-1	0	-1	1	-1	77.1962	2	216
-1	-1	1	-1	1	-1	76.18	2	227
-1	-1	-1	-1	1	0	75.3652	2	237
-1	-1	-1	-1	0	1	69.4693	2	303
-1	0	-1	-1	1	-1	69.1642	2	309
1	-1	-1	-1	1	-1	66.884	2	336
-1	-1	0	-1	-1	1	65.4044	2	352
-1	-1	1	-1	-1	1	64.3882	2	364
0	-1	-1	-1	1	-1	62.985	2	376
-1	-1	-1	0	1	-1	56.871	2	437
1	-1	-1	-1	-1	1	55.0923	2	457
-1	-1	-1	0	-1	1	52.2971	2	480
0	-1	-1	-1	-1	1	51.1932	2	492
-1	1	-1	-1	-1	1	50.1035	2	501
-1	0	-1	-1	-1	1	48.6988	2	511
-1	-1	-1	-1	0	0	48.4895	2	512
-1	1	-1	-1	0	-1	47.6663	2	515
-1	-1	0	-1	0	-1	45.62	2	534
-1	-1	1	-1	0	-1	44.6038	2	546
-1	-1	-1	1	-1	1	39.8239	2	578
-1	-1	0	-1	-1	0	39.7241	2	580
-1	-1	1	-1	-1	0	38.7079	2	587
-1	0	-1	-1	0	-1	37.588	2	594
-1	-1	-1	1	1	-1	37.1799	2	597
1	-1	-1	-1	0	-1	35.3079	2	606
-1	1	0	-1	-1	-1	34.2003	2	612
-1	1	1	-1	-1	-1	33.1841	2	617
-1	1	-1	-1	-1	0	33.0968	2	618
0	-1	-1	-1	0	-1	31.4088	2	628
1	-1	-1	-1	-1	0	29.412	2	639
-1	-1	-1	0	0	-1	28.9038	2	641
-1	0	-1	-1	-1	0	27.3553	2	649
-1	-1	-1	0	-1	0	26.6168	2	654
0	-1	-1	-1	-1	0	25.5129	2	658
-1	0	0	-1	-1	-1	24.1221	2	664
1	1	-1	-1	-1	-1	23.8882	2	665
-1	0	1	-1	-1	-1	23.1059	2	667
-1	1	-1	0	-1	-1	21.093	2	673
0	1	-1	-1	-1	-1	19.9891	2	678
-1	-1	0	0	-1	-1	19.0468	2	681
-1	-1	1	0	-1	-1	18.0306	2	684
1	-1	0	-1	-1	-1	15.2265	2	694
0	-1	0	-1	-1	-1	14.6351	2	696
-1	-1	-1	1	-1	0	14.1436	2	697
1	0	-1	-1	-1	-1	13.8099	2	699
-1	-1	-1	1	0	-1	12.8216	2	702
-1	0	-1	0	-1	-1	11.0148	2	705
0	-1	1	-1	-1	-1	10.3112	2	706
0	0	-1	-1	-1	-1	9.91089	2	708
1	-1	-1	0	-1	-1	8.73465	2	709
-1	1	-1	1	-1	-1	8.61984	2	710
1	-1	1	-1	-1	-1	7.59485	2	712
-1	-1	0	1	-1	-1	6.57357	2	714
-1	-1	1	1	-1	-1	5.55739	2	717
0	-1	-1	0	-1	-1	4.83561	2	718
-1	0	-1	1	-1	-1	-1.4584	2	725
1	-1	-1	1	-1	-1	-3.73856	2	726
0	-1	-1	1	-1	-1	-7.6376	2	728
-1	-1	0	-1	1	1	109.755	3	15
-1	-1	1	-1	1	1	108.738	3	20
1	-1	-1	-1	1	1	99.4424	3	51
-1	1	0	-1	1	-1	97.3526	3	62
-1	1	1	-1	1	-1	96.3365	3	66
0	-1	-1	-1	1	1	95.5434	3	72
-1	1	-1	-1	1	1	94.4537	3	78
-1	-1	0	-1	1	0	93.4754	3	82
-1	0	-1	-1	1	1	93.049	3	85
-1	-1	1	-1	1	0	92.4592	3	88
-1	-1	-1	0	1	1	89.4294	3	121
-1	-1	0	-1	0	1	87.5795	3	141
-1	0	0	-1	1	-1	87.2744	3	143
1	1	-1	-1	1	-1	87.0405	3	144
-1	1	-1	-1	1	0	86.8481	3	147
-1	-1	1	-1	0	1	86.5633	3	152
-1	0	1	-1	1	-1	86.2582	3	153
1	-1	-1	-1	1	0	83.1632	3	174
0	1	-1	-1	1	-1	83.1415	3	175
-1	0	-1	-1	1	0	81.1066	3	186
0	-1	-1	-1	1	0	79.2642	3	198
1	-1	0	-1	1	-1	78.3788	3	208
0	-1	0	-1	1	-1	77.7875	3	211
1	-1	-1	-1	0	1	77.2673	3	215
-1	1	-1	0	1	-1	77.0275	3	219
1	0	-1	-1	1	-1	76.9623	3	220
-1	-1	0	0	1	-1	74.9812	3	239
-1	-1	1	0	1	-1	73.965	3	252
0	-1	1	-1	1	-1	73.4636	3	260
0	-1	-1	-1	0	1	73.3683	3	261
-1	-1	-1	0	1	0	73.1502	3	264
0	0	-1	-1	1	-1	73.0632	3	265
-1	1	-1	-1	0	1	72.2786	3	276
-1	0	-1	-1	0	1	70.8739	3	291
-1	-1	-1	0	0	1	70.8633	3	292
1	-1	1	-1	1	-1	70.7472	3	296
-1	-1	0	0	-1	1	70.4073	3	299
-1	-1	-1	1	1	1	69.7383	3	301
-1	-1	1	0	-1	1	69.3912	3	305
-1	1	0	-1	-1	1	68.2137	3	318
-1	1	1	-1	-1	1	67.1976	3	329
-1	0	-1	0	1	-1	66.9492	3	335
-1	0	0	-1	-1	1	66.8091	3	337
-1	-1	0	-1	0	0	66.5997	3	340
1	-1	0	-1	-1	1	66.587	3	341
0	-1	0	-1	-1	1	65.9957	3	346
-1	0	1	-1	-1	1	65.7929	3	349
-1	1	0	-1	0	-1	65.7765	3	350
-1	-1	1	-1	0	0	65.5836	3	351
-1	1	1	-1	0	-1	64.7603	3	360
1	-1	-1	0	1	-1	64.6691	3	361
0	-1	1	-1	-1	1	61.6718	3	385
0	-1	-1	0	1	-1	60.77	3	394
1	-1	-1	0	-1	1	60.0952	3	400
-1	1	-1	-1	0	0	59.9724	3	402
1	-1	1	-1	-1	1	58.9554	3	413
-1	-1	0	1	-1	1	57.9341	3	422
1	1	-1	-1	-1	1	57.9016	3	423
-1	1	-1	1	1	-1	57.3364	3	431
-1	-1	1	1	-1	1	56.918	3	435
1	0	-1	-1	-1	1	56.4969	3	441
1	-1	-1	-1	0	0	56.2876	3	444
0	-1	-1	0	-1	1	56.1962	3	446
-1	0	0	-1	0	-1	55.6982	3	450
1	1	-1	-1	0	-1	55.4643	3	453
-1	-1	0	1	1	-1	55.2901	3	454
-1	1	-1	0	-1	1	55.1065	3	456
-1	-1	-1	1	0	1	54.7811	3	459
-1	0	1	-1	0	-1	54.6821	3	460
-1	-1	1	1	1	-1	54.2739	3	462
-1	0	-1	-1	0	0	54.231	3	463
0	1	-1	-1	-1	1	54.0026	3	465
-1	0	-1	0	-1	1	53.7018	3	468
-1	-1	-1	1	1	0	53.4591	3	469
0	0	-1	-1	-1	1	52.5979	3	475
0	-1	-1	-1	0	0	52.3886	3	479
0	1	-1	-1	0	-1	51.5653	3	487
-1	1	0	-1	-1	0	51.207	3	490
-1	1	1	-1	-1	0	50.1908	3	500
-1	-1	-1	0	0	0	49.8835	3	503
-1	1	-1	0	0	-1	49.0603	3	508
1	-1	-1	1	-1	1	47.622	3	516
-1	0	-1	1	1	-1	47.2581	3	522
-1	-1	0	0	0	-1	47.014	3	523
1	-1	0	-1	0	-1	46.8026	3	524
0	-1	0	-1	0	-1	46.2113	3	529
-1	-1	1	0	0	-1	45.9978	3	531
-1	0	0	-1	-1	0	45.4656	3	535
1	0	-1	-1	0	-1	45.3861	3	537
1	-1	-1	1	1	-1	44.978	3	541
-1	-1	0	0	-1	0	44.7271	3	544
-1	0	1	-1	-1	0	44.4494	3	547
0	-1	-1	1	-1	1	43.723	3	551
-1	-1	1	0	-1	0	43.7109	3	552
-1	1	-1	1	-1	1	42.6333	3	557
0	-1	1	-1	0	-1	41.8874	3	560
0	0	-1	-1	0	-1	41.4871	3	564
-1	0	-1	1	-1	1	41.2286	3	565
0	-1	-1	1	1	-1	41.0789	3	566
1	-1	0	-1	-1	0	40.9068	3	569
1	1	-1	-1	-1	0	40.8949	3	570
0	-1	0	-1	-1	0	40.3154	3	574
-1	1	0	0	-1	-1	39.2033	3	582
1	-1	1	-1	0	-1	39.171	3	584
-1	0	-1	0	0	-1	38.982	3	586
-1	1	1	0	-1	-1	38.1871	3	590
-1	1	-1	0	-1	0	38.0998	3	591
0	1	-1	-1	-1	0	36.9958	3	598
1	-1	-1	0	0	-1	36.7019	3	601
0	-1	1	-1	-1	0	35.9915	3	603
1	1	0	-1	-1	-1	35.3829	3	605
1	0	-1	-1	-1	0	35.1534	3	607
0	1	0	-1	-1	-1	34.7916	3	608
1	-1	-1	0	-1	0	34.4149	3	610
-1	-1	-1	1	0	0	33.8014	3	613
1	-1	1	-1	-1	0	33.2751	3	616
-1	1	-1	1	0	-1	32.9781	3	619
0	-1	-1	0	0	-1	32.8028	3	621
-1	0	-1	0	-1	0	32.3583	3	623
-1	-1	0	1	-1	0	32.2539	3	624
0	0	-1	-1	-1	0	31.2544	3	629
-1	-1	1	1	-1	0	31.2377	3	630
-1	-1	0	1	0	-1	30.9318	3	631
0	-1	-1	0	-1	0	30.5159	3	633
0	1	1	-1	-1	-1	30.4677	3	634
-1	-1	1	1	0	-1	29.9157	3	636
-1	0	0	0	-1	-1	29.125	3	640
1	1	-1	0	-1	-1	28.8911	3	642
-1	0	1	0	-1	-1	28.1088	3	644
1	1	1	-1	-1	-1	27.7513	3	646
-1	1	0	1	-1	-1	26.7301	3	653
-1	1	1	1	-1	-1	25.7139	3	656
-1	1	-1	1	-1	0	25.6266	3	657
1	0	0	-1	-1	-1	25.3047	3	660
0	1	-1	0	-1	-1	24.9921	3	661
0	0	0	-1	-1	-1	24.7134	3	662
-1	0	-1	1	0	-1	22.8999	3	669
1	-1	-1	1	-1	0	21.9417	3	671
1	-1	-1	1	0	-1	20.6197	3	674
0	0	1	-1	-1	-1	20.3895	3	675
1	-1	0	0	-1	-1	20.2294	3	677
-1	0	-1	1	-1	0	19.8851	3	679
0	-1	0	0	-1	-1	19.6381	3	680
1	0	-1	0	-1	-1	18.8129	3	682
0	-1	-1	1	-1	0	18.0427	3	683
1	0	1	-1	-1	-1	17.6731	3	686
0	-1	-1	1	0	-1	16.7207	3	688
-1	0	0	1	-1	-1	16.6518	3	689
1	1	-1	1	-1	-1	16.4179	3	690
-1	0	1	1	-1	-1	15.6356	3	692
0	-1	1	0	-1	-1	15.3142	3	693
0	0	-1	0	-1	-1	14.9138	3	695
1	-1	1	0	-1	-1	12.5978	3	703
0	1	-1	1	-1	-1	12.5189	3	704
1	-1	0	1	-1	-1	7.75622	3	711
0	-1	0	1	-1	-1	7.1649	3	713
1	0	-1	1	-1	-1	6.33968	3	715
0	-1	1	1	-1	-1	2.84099	3	720
0	0	-1	1	-1	-1	2.44064	3	721
1	-1	1	1	-1	-1	0.124598	3	723
-1	1	0	-1	1	1	112.564	4	3
-1	1	1	-1	1	1	111.548	4	6
-1	0	0	-1	1	1	111.159	4	8
1	-1	0	-1	1	1	110.937	4	10
0	-1	0	-1	1	1	110.346	4	12
-1	0	1	-1	1	1	110.143	4	13
-1	-1	0	0	1	1	107.54	4	24
-1	-1	1	0	1	1	106.523	4	27
0	-1	1	-1	1	1	106.022	4	30
-1	1	0	-1	1	0	104.958	4	33
-1	1	1	-1	1	0	103.942	4	35
1	-1	1	-1	1	1	103.306	4	40
1	1	-1	-1	1	1	102.252	4	43
1	0	-1	-1	1	1	100.847	4	47
-1	0	0	-1	1	0	99.2168	4	52
1	1	0	-1	1	-1	98.5353	4	55
0	1	-1	-1	1	1	98.3527	4	57
-1	0	1	-1	1	0	98.2006	4	58
0	1	0	-1	1	-1	97.944	4	60
1	-1	-1	0	1	1	97.2275	4	63
0	0	-1	-1	1	1	96.9481	4	65
-1	1	0	0	1	-1	95.1377	4	74
1	-1	0	-1	1	0	94.658	4	76
1	1	-1	-1	1	0	94.6461	4	77
-1	1	1	0	1	-1	94.1215	4	79
0	-1	0	-1	1	0	94.0667	4	80
0	1	1	-1	1	-1	93.6201	4	81
0	-1	-1	0	1	1	93.3285	4	83
-1	1	-1	0	1	1	92.2388	4	92
-1	-1	0	0	1	0	91.2604	4	100
1	1	1	-1	1	-1	90.9037	4	104
-1	0	-1	0	1	1	90.8341	4	105
0	1	-1	-1	1	0	90.7471	4	107
-1	1	0	-1	0	1	90.3888	4	111
-1	-1	1	0	1	0	90.2442	4	113
0	-1	1	-1	1	0	89.7428	4	117
-1	1	1	-1	0	1	89.3726	4	122
-1	0	0	-1	0	1	88.9842	4	126
-1	-1	0	0	0	1	88.9735	4	127
1	0	-1	-1	1	0	88.9047	4	128
1	-1	0	-1	0	1	88.7621	4	129
1	0	0	-1	1	-1	88.457	4	132
0	-1	0	-1	0	1	88.1708	4	135
-1	0	1	-1	0	1	87.968	4	137
-1	-1	1	0	0	1	87.9573	4	138
0	0	0	-1	1	-1	87.8657	4	139
-1	-1	0	1	1	1	87.8485	4	140
1	-1	1	-1	1	0	87.0264	4	145
-1	-1	1	1	1	1	86.8323	4	148
-1	0	0	0	1	-1	85.0595	4	160
0	0	-1	-1	1	0	85.0056	4	161
1	1	-1	0	1	-1	84.8256	4	162
-1	1	-1	0	1	0	84.6331	4	164
-1	0	1	0	1	-1	84.0433	4	168
0	-1	1	-1	0	1	83.8469	4	171
0	0	1	-1	1	-1	83.5418	4	173
1	-1	1	-1	0	1	81.1305	4	185
1	-1	-1	0	1	0	80.9483	4	187
0	1	-1	0	1	-1	80.9265	4	188
1	0	1	-1	1	-1	80.8254	4	189
1	1	-1	-1	0	1	80.0767	4	192
-1	0	-1	0	1	0	78.8917	4	201
1	0	-1	-1	0	1	78.672	4	203
1	-1	-1	0	0	1	78.6614	4	204
-1	1	0	-1	0	0	78.0826	4	209
1	-1	-1	1	1	1	77.5364	4	213
-1	1	1	-1	0	0	77.0665	4	217
0	-1	-1	0	1	0	77.0492	4	218
0	1	-1	-1	0	1	76.1777	4	228
1	-1	0	0	1	-1	76.1639	4	230
0	-1	0	0	1	-1	75.5725	4	234
-1	1	0	1	1	-1	75.4466	4	236
0	0	-1	-1	0	1	74.773	4	242
0	-1	-1	0	0	1	74.7623	4	243
1	0	-1	0	1	-1	74.7473	4	244
-1	1	1	1	1	-1	74.4304	4	246
-1	1	-1	0	0	1	73.6726	4	255
0	-1	-1	1	1	1	73.6373	4	256
-1	1	0	0	-1	1	73.2167	4	263
-1	-1	0	1	0	1	72.8913	4	269
-1	1	-1	1	1	1	72.5476	4	273
-1	0	0	-1	0	0	72.3412	4	275
-1	0	-1	0	0	1	72.2679	4	277
-1	1	1	0	-1	1	72.2005	4	278
-1	-1	1	1	0	1	71.8751	4	281
-1	0	0	0	-1	1	71.812	4	282
1	-1	0	0	-1	1	71.59	4	285
-1	-1	0	1	1	0	71.5693	4	286
-1	0	1	-1	0	0	71.325	4	287
0	-1	1	0	1	-1	71.2486	4	288
-1	0	-1	1	1	1	71.143	4	289
0	-1	0	0	-1	1	70.9987	4	290
0	0	-1	0	1	-1	70.8483	4	294
-1	0	1	0	-1	1	70.7958	4	295
-1	-1	1	1	1	0	70.5531	4	298
1	1	0	-1	-1	1	69.3964	4	304
0	1	0	-1	-1	1	68.8051	4	313
1	-1	1	0	1	-1	68.5322	4	316
-1	-1	0	0	0	0	67.9937	4	320
1	0	0	-1	-1	1	67.9917	4	321
1	-1	0	-1	0	0	67.7824	4	324
1	1	-1	-1	0	0	67.7705	4	325
0	0	0	-1	-1	1	67.4004	4	327
0	-1	0	-1	0	0	67.1911	4	330
-1	1	0	0	0	-1	67.1705	4	331
-1	-1	1	0	0	0	66.9776	4	333
1	1	0	-1	0	-1	66.9591	4	334
0	-1	1	0	-1	1	66.6748	4	339
0	1	0	-1	0	-1	66.3678	4	344
-1	1	1	0	0	-1	66.1543	4	345
-1	0	0	1	1	-1	65.3683	4	354
1	1	-1	1	1	-1	65.1345	4	357
-1	1	-1	1	1	0	64.942	4	359
0	1	1	-1	-1	1	64.4812	4	363
-1	0	1	1	1	-1	64.3522	4	365
1	-1	1	0	-1	1	63.9584	4	369
0	1	-1	-1	0	0	63.8715	4	370
0	0	1	-1	-1	1	63.0765	4	375
1	1	-1	0	-1	1	62.9046	4	377
0	-1	1	-1	0	0	62.8672	4	378
1	-1	-1	1	0	1	62.5792	4	379
0	1	1	-1	0	-1	62.0439	4	381
1	0	-1	-1	0	0	62.0291	4	382
1	1	1	-1	-1	1	61.7648	4	384
1	0	-1	0	-1	1	61.4999	4	388
-1	1	-1	0	0	0	61.3664	4	390
1	-1	-1	1	1	0	61.2572	4	392
0	1	-1	1	1	-1	61.2354	4	393
-1	1	0	1	-1	1	60.7435	4	395
1	0	1	-1	-1	1	60.3601	4	398
1	-1	1	-1	0	0	60.1508	4	399
-1	1	1	1	-1	1	59.7273	4	404
-1	0	0	1	-1	1	59.3388	4	407
1	1	1	-1	0	-1	59.3275	4	408
-1	0	-1	1	1	0	59.2006	4	409
1	-1	0	1	-1	1	59.1168	4	410
0	1	-1	0	-1	1	59.0055	4	412
0	-1	-1	1	0	1	58.6802	4	416
0	-1	0	1	-1	1	58.5255	4	417
-1	0	1	1	-1	1	58.3226	4	418
0	0	-1	-1	0	0	58.13	4	421
1	-1	-1	0	0	0	57.6816	4	425
0	0	-1	0	-1	1	57.6008	4	427
-1	1	-1	1	0	1	57.5905	4	428
0	-1	-1	1	1	0	57.3581	4	430
-1	0	0	0	0	-1	57.0922	4	432
1	0	0	-1	0	-1	56.8809	4	436
1	1	-1	0	0	-1	56.8583	4	438
1	-1	0	1	1	-1	56.4728	4	442
0	0	0	-1	0	-1	56.2896	4	443
-1	1	0	0	-1	0	56.21	4	445
-1	0	-1	1	0	1	56.1858	4	447
-1	0	1	0	0	-1	56.0761	4	448
0	-1	0	1	1	-1	55.8814	4	449
-1	0	-1	0	0	0	55.625	4	451
-1	1	1	0	-1	0	55.1938	4	455
1	0	-1	1	1	-1	55.0562	4	458
0	-1	1	1	-1	1	54.2016	4	464
0	-1	-1	0	0	0	53.7826	4	467
0	1	-1	0	0	-1	52.9593	4	473
1	1	0	-1	-1	0	52.3897	4	478
0	0	1	-1	0	-1	51.9657	4	482
-1	-1	0	1	0	0	51.9116	4	483
0	1	0	-1	-1	0	51.7983	4	484
0	-1	1	1	1	-1	51.5575	4	488
1	-1	1	1	-1	1	51.4852	4	489
0	0	-1	1	1	-1	51.1572	4	493
-1	1	0	1	0	-1	51.0883	4	494
-1	-1	1	1	0	0	50.8954	4	496
-1	0	0	0	-1	0	50.4685	4	498
1	1	-1	1	-1	1	50.4313	4	499
-1	1	1	1	0	-1	50.0721	4	502
-1	0	1	0	-1	0	49.4523	4	505
1	0	1	-1	0	-1	49.2493	4	506
1	0	-1	1	-1	1	49.0267	4	509
1	-1	1	1	1	-1	48.8411	4	510
1	-1	0	0	0	-1	48.1966	4	513
0	-1	0	0	0	-1	47.6053	4	517
0	1	1	-1	-1	0	47.4744	4	518
1	0	-1	0	0	-1	46.7801	4	525
1	0	0	-1	-1	0	46.6482	4	527
0	1	-1	1	-1	1	46.5323	4	528
0	0	0	-1	-1	0	46.0569	4	530
1	-1	0	0	-1	0	45.9097	4	532
1	1	-1	0	-1	0	45.8978	4	533
0	-1	0	0	-1	0	45.3184	4	538
-1	1	-1	1	0	0	45.2843	4	539
0	0	-1	1	-1	1	45.1276	4	540
1	1	1	-1	-1	0	44.758	4	543
-1	1	0	1	-1	0	43.7368	4	550
0	-1	1	0	0	-1	43.2814	4	554
0	0	-1	0	0	-1	42.8811	4	555
-1	1	1	1	-1	0	42.7206	4	556
0	1	-1	0	-1	0	41.9988	4	559
0	0	1	-1	-1	0	41.733	4	561
1	-1	-1	1	0	0	41.5994	4	563
-1	0	0	1	0	-1	41.0101	4	567
0	-1	1	0	-1	0	40.9945	4	568
1	1	-1	1	0	-1	40.7762	4	571
1	-1	1	0	0	-1	40.565	4	572
1	1	0	0	-1	-1	40.3859	4	573
1	0	-1	0	-1	0	40.1564	4	575
-1	0	1	1	0	-1	39.9939	4	577
0	1	0	0	-1	-1	39.7946	4	579
-1	0	-1	1	0	0	39.5428	4	581
1	0	1	-1	-1	0	39.0166	4	585
1	-1	1	0	-1	0	38.2781	4	589
-1	0	0	1	-1	0	37.9953	4	592
0	-1	-1	1	0	0	37.7004	4	593
-1	0	1	1	-1	0	36.9791	4	599
0	1	-1	1	0	-1	36.8771	4	600
0	0	-1	0	-1	0	36.2573	4	602
0	1	1	0	-1	-1	35.4707	4	604
1	-1	0	1	-1	0	33.4365	4	614
1	1	-1	1	-1	0	33.4246	4	615
0	-1	0	1	-1	0	32.8452	4	620
1	1	1	0	-1	-1	32.7543	4	622
1	-1	0	1	0	-1	32.1145	4	625
0	-1	0	1	0	-1	31.5232	4	627
1	0	-1	1	0	-1	30.6979	4	632
1	0	0	0	-1	-1	30.3077	4	635
0	0	0	0	-1	-1	29.7163	4	637
0	1	-1	1	-1	0	29.5256	4	638
0	-1	1	1	-1	0	28.5213	4	643
1	1	0	1	-1	-1	27.9127	4	645
1	0	-1	1	-1	0	27.6832	4	647
0	1	0	1	-1	-1	27.3214	4	650
0	-1	1	1	0	-1	27.1993	4	651
0	0	-1	1	0	-1	26.7989	4	652
1	-1	1	1	-1	0	25.8049	4	655
0	0	1	0	-1	-1	25.3924	4	659
1	-1	1	1	0	-1	24.4829	4	663
0	0	-1	1	-1	0	23.7841	4	666
0	1	1	1	-1	-1	22.9975	4	668
1	0	1	0	-1	-1	22.676	4	670
1	1	1	1	-1	-1	20.2811	4	676
1	0	0	1	-1	-1	17.8345	4	685
0	0	0	1	-1	-1	17.2431	4	687
0	0	1	1	-1	-1	12.9192	4	701
1	0	1	1	-1	-1	10.2028	4	707
